# Supplementary material for: Reproductive Losses and Their Causes in Alpacas—A Survey-Based Study
Source: Animals (Basel). 2022 Nov 3;12(21):3030. doi: 10.3390/ani12213030 (PMC9657741; doi:10.3390/ani12213030)
Supplement: Supplementary file 1 [file animals-12-03030-s001.zip]

Archive with 1 entries (1 files):
- animals-1983874-supplementary.pdf
